# Supplementary material for: Human milk microbiome is shaped by breastfeeding practices
Source: Front Microbiol. 2022 Sep 8;13:885588. doi: 10.3389/fmicb.2022.885588 (PMC9493375; doi:10.3389/fmicb.2022.885588)
Supplement: Supplementary File 1 — Decontam ran on this dataset identified 1 OTU as putative contamination out of 1,505 OTUs. As expected, this OTU was not selected by DESeq2 as a candidate for differential abundance, due to low prevalence and high sparsity. [file Table_1.XLSX]

## Sheet: Sheet1
OTU	freq	prev	p.freq	p.prev	p	contaminant
Acidovorax_caeni_1	0.000756007	14	0.510207	NA	0.510207	FALSE
Acinetobacter_johnsonii_1	0.000635002	13	0.564098	NA	0.564098	FALSE
Acinetobacter_johnsonii_2	0.000618027	12	0.660165	NA	0.660165	FALSE
Acinetobacter_MS_1	0.000409321	16	0.701447	NA	0.701447	FALSE
Acinetobacter_ursingii_1	0.000254296	3	0.558803	NA	0.558803	FALSE
Actinomyces_1	0.000565334	11	0.261071	NA	0.261071	FALSE
Actinomyces_2	0.00170323	23	0.341072	NA	0.341072	FALSE
Actinomyces_odontolyticus_1	0.000477277	15	0.620136	NA	0.620136	FALSE
Actinomyces_odontolyticus_2	0.000821555	10	0.352494	NA	0.352494	FALSE
Actinomyces_odontolyticus_3	0.00353878	24	0.408049	NA	0.408049	FALSE
Actinomyces_odontolyticus_4	0.000444013	19	0.776961	NA	0.776961	FALSE
Afipia_1	0.000518103	5	0.53482	NA	0.53482	FALSE
Afipia_2	6.01617e-05	2	0.150188	NA	0.150188	FALSE
Alloprevotella_1	0.000442426	15	0.636033	NA	0.636033	FALSE
Alloprevotella_2	0.00210893	24	0.647799	NA	0.647799	FALSE
Alphaproteobacteria_MS_1	0.000118125	9	0.391372	NA	0.391372	FALSE
Alphaproteobacteria_MS_2	6.485e-05	4	0.2693	NA	0.2693	FALSE
Altererythrobacter_dongtanensis_1	4.90332e-05	1	NA	NA	NA	FALSE
Altererythrobacter_troitsensis_1	0.000707496	9	0.394399	NA	0.394399	FALSE
Amaricoccus_1	8.39914e-05	2	0.253963	NA	0.253963	FALSE
Anaerococcus_1	0.00021924	4	0.615198	NA	0.615198	FALSE
Anaerococcus_2	0.000192445	8	0.56861	NA	0.56861	FALSE
Anaerococcus_3	0.000274563	5	0.625237	NA	0.625237	FALSE
Aquabacterium_1	0.000219823	18	0.739205	NA	0.739205	FALSE
Aquabacterium_2	0.00112425	22	0.770869	NA	0.770869	FALSE
Arenimonas_1	0.000131	1	NA	NA	NA	FALSE
Arsenicicoccus_bolidensis_1	0.000122269	4	0.738442	NA	0.738442	FALSE
Arthrobacter_pascens_1	0.000269792	7	0.482711	NA	0.482711	FALSE
Arthrobacter_subterraneus_1	0.000264335	4	0.610958	NA	0.610958	FALSE
Atopobium_parvulum_1	0.00154212	28	0.903339	NA	0.903339	FALSE
Bacilli_MS_1	0.0302508	63	0.862633	NA	0.862633	FALSE
Bacilli_MS_2	0.00215999	49	0.949672	NA	0.949672	FALSE
Bacteroides_neonati_1	0.000854032	20	0.68214	NA	0.68214	FALSE
Bergeyella_1	0.00129216	9	0.603275	NA	0.603275	FALSE
Bosea_1	0.000297209	9	0.669656	NA	0.669656	FALSE
Bosea_2	0.000129853	3	0.249126	NA	0.249126	FALSE
Bosea_MS_1	0.000114712	3	0.54828	NA	0.54828	FALSE
Bosea_vaviloviae_1	8.2933e-05	4	0.115878	NA	0.115878	FALSE
Brachybacterium_1	0.000303412	8	0.627834	NA	0.627834	FALSE
Brachybacterium_2	0.000567557	7	0.543845	NA	0.543845	FALSE
Brachybacterium_ginsengisoli_1	0.000697174	10	0.580264	NA	0.580264	FALSE
Brachybacterium_paraconglomeratum_1	0.000408216	7	0.620797	NA	0.620797	FALSE
Bradyrhizobiaceae_MS_1	5.5299e-05	3	0.457325	NA	0.457325	FALSE
Bradyrhizobium_diazoefficiens_1	0.000151888	1	NA	NA	NA	FALSE
Bradyrhizobium_MS_1	0.000415765	6	0.429593	NA	0.429593	FALSE
Bradyrhizobium_MS_2	7.45737e-05	2	0.0188103	NA	0.0188103	TRUE
Brevibacterium_pityocampae_1	0.000291444	4	0.640838	NA	0.640838	FALSE
Brevundimonas_1	0.000176943	1	NA	NA	NA	FALSE
Brevundimonas_intermedia_1	0.000107976	1	NA	NA	NA	FALSE
Brevundimonas_MS_1	0.004386	30	0.773658	NA	0.773658	FALSE
Brevundimonas_nasdae_1	8.80473e-05	4	0.490565	NA	0.490565	FALSE
Caulobacter_1	6.07099e-05	2	0.667702	NA	0.667702	FALSE
Chryseobacterium_1	0.000313146	1	NA	NA	NA	FALSE
Chryseobacterium_montanum_1	0.000331064	2	0.480259	NA	0.480259	FALSE
Cloacibacterium_1	0.000690587	30	0.665318	NA	0.665318	FALSE
Cloacibacterium_normanense_1	0.00632852	45	0.284632	NA	0.284632	FALSE
Clostridiales_MG_1	0.000419415	3	0.662626	NA	0.662626	FALSE
Comamonadaceae_MS_1	0.0210028	55	0.175734	NA	0.175734	FALSE
Comamonas_1	0.000279076	8	0.61499	NA	0.61499	FALSE
Comamonas_2	0.000288158	1	NA	NA	NA	FALSE
Corynebacterium_1	0.000801045	11	0.767646	NA	0.767646	FALSE
Corynebacterium_2	0.000613185	1	NA	NA	NA	FALSE
Corynebacterium_3	0.000272136	8	0.870752	NA	0.870752	FALSE
Corynebacterium_4	0.000290331	5	0.691264	NA	0.691264	FALSE
Corynebacterium_5	0.00236994	14	0.623472	NA	0.623472	FALSE
Corynebacterium_accolens_1	0.000335208	7	0.311308	NA	0.311308	FALSE
Corynebacterium_aurimucosum_1	0.000247939	3	0.542637	NA	0.542637	FALSE
Corynebacterium_aurimucosum_2	0.000288934	18	0.744193	NA	0.744193	FALSE
Corynebacterium_fastidiosum_1	0.000342951	10	0.722125	NA	0.722125	FALSE
Corynebacterium_jeddahense_1	0.000267426	9	0.701055	NA	0.701055	FALSE
Corynebacterium_jeikeium_1	0.000818271	11	0.614092	NA	0.614092	FALSE
Corynebacterium_MS_1	0.000871036	21	0.745779	NA	0.745779	FALSE
Corynebacterium_MS_2	0.00227098	12	0.700206	NA	0.700206	FALSE
Corynebacterium_pseudodiphtheriticum_1	0.000252278	6	0.733185	NA	0.733185	FALSE
Corynebacterium_segmentosum_1	0.000819104	11	0.538709	NA	0.538709	FALSE
Corynebacterium_tuberculostearicum_1	0.00519737	40	0.786531	NA	0.786531	FALSE
Corynebacterium_xerosis_1	0.00139048	21	0.466031	NA	0.466031	FALSE
Curvibacter_1	0.00210769	8	0.423718	NA	0.423718	FALSE
Curvibacter_2	0.00194768	17	0.635731	NA	0.635731	FALSE
Curvibacter_3	0.000489591	20	0.821252	NA	0.821252	FALSE
Curvibacter_4	0.000193233	1	NA	NA	NA	FALSE
Cutibacterium_acnes_1	0.0039771	46	0.781333	NA	0.781333	FALSE
Cutibacterium_granulosum_1	0.00126349	10	0.811836	NA	0.811836	FALSE
DBinconsistency_MG_3	0.00028743	9	0.729146	NA	0.729146	FALSE
Staphylococcus_epidermidis_9	0.0206661	62	0.858587	NA	0.858587	FALSE
DBinconsistency_MS_2	0.00225615	54	0.997257	NA	0.997257	FALSE
Dermacoccaceae_MG_1	0.000129701	4	0.749895	NA	0.749895	FALSE
Devosia_1	0.000177492	2	0.391486	NA	0.391486	FALSE
Devosia_insulae_1	0.000498112	4	0.620952	NA	0.620952	FALSE
Dietzia_schimae_1	0.00143114	22	0.202978	NA	0.202978	FALSE
Enterobacter_cancerogenus_1	0.000778553	10	0.705796	NA	0.705796	FALSE
Erythrobacter_1	0.000444499	13	0.690389	NA	0.690389	FALSE
Flavobacterium_1	0.000205309	3	0.407819	NA	0.407819	FALSE
Flavobacterium_2	0.000168257	10	0.697404	NA	0.697404	FALSE
Flavobacterium_cucumis_1	0.000880864	19	0.661475	NA	0.661475	FALSE
Fusobacterium_periodonticum_1	0.000252101	7	0.850912	NA	0.850912	FALSE
Gemella_1	0.000682647	18	0.890035	NA	0.890035	FALSE
Gemella_haemolysans_1	0.00754713	52	0.58767	NA	0.58767	FALSE
Gemella_haemolysans_2	0.00829403	51	0.748444	NA	0.748444	FALSE
Gemmobacter_1	0.00018642	1	NA	NA	NA	FALSE
Gomphoneis_minuta_1	0.000244449	2	0.538761	NA	0.538761	FALSE
Gordonia_1	0.000159467	1	NA	NA	NA	FALSE
Granulicatella_1	0.000894674	10	0.32938	NA	0.32938	FALSE
Granulicatella_2	0.0043614	26	0.508427	NA	0.508427	FALSE
Granulicatella_elegans_1	0.0101742	46	0.429826	NA	0.429826	FALSE
Granulicatella_elegans_2	0.000782044	14	0.845865	NA	0.845865	FALSE
Holdemanella_biformis_1	0.000393689	6	0.678779	NA	0.678779	FALSE
Hyphomicrobium_1	0.00013655	1	NA	NA	NA	FALSE
Hypnales_MS_1	0.000149626	2	0.604926	NA	0.604926	FALSE
Intrasporangiaceae_MG_1	0.000459274	7	0.47781	NA	0.47781	FALSE
Intrasporangiaceae_MG_2	0.00026917	5	0.422004	NA	0.422004	FALSE
Janibacter_1	0.000169936	4	0.628318	NA	0.628318	FALSE
Janibacter_anophelis_1	0.000359687	10	0.450497	NA	0.450497	FALSE
Janthinobacterium_agaricidamnosum_1	0.00156239	9	0.552613	NA	0.552613	FALSE
Janthinobacterium_lividum_1	0.00064984	8	0.715136	NA	0.715136	FALSE
Janthinobacterium_MS_1	0.000705562	5	0.413092	NA	0.413092	FALSE
Janthinobacterium_MS_2	0.000306489	2	0.567561	NA	0.567561	FALSE
Kaistia_granuli_1	8.70874e-05	1	NA	NA	NA	FALSE
Klebsiella_oxytoca_1	0.000544878	26	0.81057	NA	0.81057	FALSE
Kocuria_carniphila_1	0.000498967	13	0.830075	NA	0.830075	FALSE
Kocuria_kristinae_1	0.00011535	11	0.527734	NA	0.527734	FALSE
Kocuria_MS_1	0.00194978	18	0.263348	NA	0.263348	FALSE
Kocuria_palustris_1	0.00454317	26	0.756744	NA	0.756744	FALSE
Kocuria_rhizophila_1	0.000604496	6	0.717	NA	0.717	FALSE
Kocuria_rhizophila_2	0.00268717	10	0.625688	NA	0.625688	FALSE
Kocuria_salsicia_1	0.000137438	6	0.489491	NA	0.489491	FALSE
Lachnospiraceae_MG_1	0.000469147	1	NA	NA	NA	FALSE
Lachnospiraceae_MG_2	0.00143736	4	0.67287	NA	0.67287	FALSE
Lactobacillales_MS_1	0.000693037	20	0.803555	NA	0.803555	FALSE
Lactobacillus_gasseri_1	0.00688987	25	0.763719	NA	0.763719	FALSE
Lactobacillus_iners_1	0.000845716	12	0.375739	NA	0.375739	FALSE
Lactococcus_1	0.00029675	2	0.479239	NA	0.479239	FALSE
Lactococcus_lactis_1	0.0012561	8	0.582969	NA	0.582969	FALSE
Lactococcus_lactis_2	0.000845364	7	0.558382	NA	0.558382	FALSE
Lactococcus_piscium_1	0.000346837	4	0.612713	NA	0.612713	FALSE
Lactococcus_plantarum_1	0.000921034	7	0.334449	NA	0.334449	FALSE
Lactococcus_raffinolactis_1	0.000978656	6	0.596917	NA	0.596917	FALSE
Lactococcus_raffinolactis_2	0.00112021	5	0.487107	NA	0.487107	FALSE
Leptotrichia_1	0.000138526	1	NA	NA	NA	FALSE
Leucobacter_komagatae_1	0.000196838	5	0.303538	NA	0.303538	FALSE
Leucobacter_komagatae_2	0.000760935	9	0.706609	NA	0.706609	FALSE
Leuconostoc_citreum_1	0.000611744	10	0.519272	NA	0.519272	FALSE
Leuconostoc_gelidum_1	0.000753708	12	0.663988	NA	0.663988	FALSE
Leuconostoc_MS_1	0.000357736	12	0.454998	NA	0.454998	FALSE
Leuconostoc_pseudomesenteroides_1	0.000632472	5	0.397774	NA	0.397774	FALSE
Massilia_1	0.000536722	9	0.660185	NA	0.660185	FALSE
Massilia_2	0.000404676	7	0.727475	NA	0.727475	FALSE
Massilia_3	0.000455896	11	0.465714	NA	0.465714	FALSE
Massilia_brevitalea_1	0.000521577	9	0.671222	NA	0.671222	FALSE
Massilia_timonae_1	0.00052343	10	0.239786	NA	0.239786	FALSE
Methylobacterium_1	0.0002325	1	NA	NA	NA	FALSE
Methylobacterium_brachythecii_1	0.000113116	4	0.287237	NA	0.287237	FALSE
Methylobacterium_MS_1	0.000170617	5	0.502144	NA	0.502144	FALSE
Microbacterium_1	0.000169602	3	0.61684	NA	0.61684	FALSE
Micrococcaceae_MG_1	0.000430164	4	0.442879	NA	0.442879	FALSE
Micrococcaceae_MG_2	0.000273261	3	0.217464	NA	0.217464	FALSE
Micrococcus_luteus_1	0.000215608	12	0.840846	NA	0.840846	FALSE
Micrococcus_luteus_2	0.000232659	7	0.371874	NA	0.371874	FALSE
Micrococcus_MS_1	0.00104378	15	0.685298	NA	0.685298	FALSE
Musa_MS_1	0.000261983	7	0.597462	NA	0.597462	FALSE
Nakamurella_1	0.000218682	1	NA	NA	NA	FALSE
Neisseriaceae_1	0.000379506	2	0.481272	NA	0.481272	FALSE
Neisseria_MS_1	0.00027936	9	0.805059	NA	0.805059	FALSE
Neisseria_sicca_1	0.00165008	21	0.7246	NA	0.7246	FALSE
Neomicrococcus_lactis_1	0.000495523	5	0.58782	NA	0.58782	FALSE
Nesterenkonia_jeotgali_1	0.000261753	3	0.397808	NA	0.397808	FALSE
Nocardioides_1	0.000356677	2	0.448037	NA	0.448037	FALSE
Nocardioides_2	0.000162445	9	0.6296	NA	0.6296	FALSE
Nocardioides_3	0.00031444	7	0.540352	NA	0.540352	FALSE
Novosphingobium_1	0.00015451	2	0.457976	NA	0.457976	FALSE
Novosphingobium_2	0.000750961	6	0.442387	NA	0.442387	FALSE
Novosphingobium_3	8.43531e-05	1	NA	NA	NA	FALSE
Novosphingobium_4	0.000824676	10	0.70059	NA	0.70059	FALSE
Novosphingobium_clariflavum_1	0.0807103	64	0.219467	NA	0.219467	FALSE
Novosphingobium_guangzhouense_1	6.10165e-05	1	NA	NA	NA	FALSE
Novosphingobium_panipatense_1	0.000155573	8	0.464737	NA	0.464737	FALSE
Ochrobactrum_1	0.000131018	3	0.513815	NA	0.513815	FALSE
Oligotropha_1	6.44513e-05	1	NA	NA	NA	FALSE
Ornithinibacter_1	0.000401097	5	0.615212	NA	0.615212	FALSE
Ornithinimicrobium_1	0.000131442	4	0.536312	NA	0.536312	FALSE
Ottowia_beijingensis_1	0.000289521	12	0.395607	NA	0.395607	FALSE
Paenibacillus_glucanolyticus_1	0.000209286	2	0.627229	NA	0.627229	FALSE
Pantoea_agglomerans_1	0.000740283	21	0.603467	NA	0.603467	FALSE
Pantoea_MS_1	0.000405189	2	0.539234	NA	0.539234	FALSE
Pantoea_vagans_1	0.000257031	10	0.698996	NA	0.698996	FALSE
Paracoccus_1	0.000160666	8	0.469331	NA	0.469331	FALSE
Paracoccus_2	0.000311628	2	0.406707	NA	0.406707	FALSE
Paracoccus_3	8.67051e-05	2	0.6573	NA	0.6573	FALSE
Paracoccus_4	0.000246779	4	0.59682	NA	0.59682	FALSE
Paracoccus_5	0.00011749	5	0.591466	NA	0.591466	FALSE
Paracoccus_6	6.47658e-05	4	0.614889	NA	0.614889	FALSE
Paracoccus_7	0.000150191	4	0.58938	NA	0.58938	FALSE
Paracoccus_aminovorans_1	0.000523701	10	0.611265	NA	0.611265	FALSE
Paracoccus_contaminans_1	0.000117807	2	0.352516	NA	0.352516	FALSE
Paracoccus_MS_1	0.00550905	33	0.909824	NA	0.909824	FALSE
Paracoccus_sanguinis_1	0.000302907	7	0.348516	NA	0.348516	FALSE
Peptoniphilus_harei_1	0.000246731	5	0.659655	NA	0.659655	FALSE
Phenylobacterium_1	0.00026181	3	0.403483	NA	0.403483	FALSE
Phenylobacterium_2	0.00048432	3	0.508106	NA	0.508106	FALSE
Phenylobacterium_3	0.000112727	2	0.531661	NA	0.531661	FALSE
Pisum_sativum_1	0.000217601	1	NA	NA	NA	FALSE
Poaceae_MS_1	0.000107587	7	0.828621	NA	0.828621	FALSE
Poaceae_MS_2	0.00427588	31	0.73577	NA	0.73577	FALSE
Porphyromonas_1	0.000892566	15	0.581217	NA	0.581217	FALSE
Prevotella_1	0.000504903	9	0.451961	NA	0.451961	FALSE
Prevotella_melaninogenica_1	0.000875396	13	0.260592	NA	0.260592	FALSE
Proteobacteria_MG_1	0.000639043	12	0.712568	NA	0.712568	FALSE
Pseudarthrobacter_oxydans_1	0.000444266	13	0.453578	NA	0.453578	FALSE
Pseudomonas_1	0.000678931	13	0.760858	NA	0.760858	FALSE
Pseudomonas_2	0.0009191	17	0.761756	NA	0.761756	FALSE
Pseudomonas_3	0.000597412	19	0.831455	NA	0.831455	FALSE
Pseudomonas_4	0.000366389	20	0.85402	NA	0.85402	FALSE
Pseudomonas_5	0.000282359	14	0.817717	NA	0.817717	FALSE
Pseudomonas_cedrina_1	0.00840874	47	0.744269	NA	0.744269	FALSE
Pseudomonas_extremaustralis_1	0.00161971	3	0.555722	NA	0.555722	FALSE
Pseudomonas_fluorescens_1	0.00438058	32	0.668041	NA	0.668041	FALSE
Pseudomonas_fulva_1	0.000910862	21	0.810543	NA	0.810543	FALSE
Pseudomonas_fulva_2	0.000268408	14	0.479893	NA	0.479893	FALSE
Pseudomonas_fulva_3	9.48162e-05	7	0.507573	NA	0.507573	FALSE
Pseudomonas_japonica_1	0.00068644	55	0.958468	NA	0.958468	FALSE
Pseudomonas_koreensis_1	0.00549025	35	0.697469	NA	0.697469	FALSE
Pseudomonas_MS_1	0.0265247	62	0.824822	NA	0.824822	FALSE
Pseudomonas_MS_2	0.0364964	64	0.796656	NA	0.796656	FALSE
Pseudomonas_MS_3	0.000189257	9	0.430017	NA	0.430017	FALSE
Pseudomonas_MS_4	0.00106505	22	0.604998	NA	0.604998	FALSE
Pseudomonas_MS_5	0.000347353	17	0.434126	NA	0.434126	FALSE
Pseudomonas_MS_6	0.000284519	4	0.579465	NA	0.579465	FALSE
Pseudomonas_MS_7	0.000295333	10	0.619116	NA	0.619116	FALSE
Pseudomonas_MS_8	0.000693111	18	0.778569	NA	0.778569	FALSE
Pseudomonas_MS_9	0.000680712	20	0.798058	NA	0.798058	FALSE
Pseudomonas_panacis_1	0.00521278	30	0.560922	NA	0.560922	FALSE
Pseudomonas_putida_1	0.000440666	18	0.721563	NA	0.721563	FALSE
Pseudomonas_putida_2	0.000426696	16	0.604591	NA	0.604591	FALSE
Pseudomonas_rhizosphaerae_1	0.00817524	41	0.783562	NA	0.783562	FALSE
Pseudopropionibacterium_propionicum_1	0.000222472	5	0.50072	NA	0.50072	FALSE
Pseudorhodobacter_psychrotolerans_1	0.000100616	1	NA	NA	NA	FALSE
Ralstonia_1	0.000284148	5	0.533452	NA	0.533452	FALSE
Reyranella_graminifolii_1	0.000224139	2	0.443893	NA	0.443893	FALSE
Reyranella_massiliensis_1	0.000309416	1	NA	NA	NA	FALSE
Rhizobiaceae_1	0.000141874	4	0.411953	NA	0.411953	FALSE
Rhizobiaceae_MG_2	0.000358643	4	0.536577	NA	0.536577	FALSE
Rhizobiaceae_MS_1	0.000228985	7	0.527688	NA	0.527688	FALSE
Rhizobium_1	0.000369487	1	NA	NA	NA	FALSE
Rhizobium_rosettiformans_1	0.000134314	4	0.490946	NA	0.490946	FALSE
Rhizomicrobium_1	0.00033341	1	NA	NA	NA	FALSE
Rhodococcus_qingshengii_1	0.000191885	4	0.609823	NA	0.609823	FALSE
Rhodoplanes_1	0.000107591	2	0.604324	NA	0.604324	FALSE
Rhodopseudomonas_1	5.13695e-05	1	NA	NA	NA	FALSE
Rhodospirillaceae_1	0.000190321	2	0.563684	NA	0.563684	FALSE
Romboutsia_1	0.000353482	7	0.156129	NA	0.156129	FALSE
Romboutsia_timonensis_1	0.000244782	7	0.663825	NA	0.663825	FALSE
Roseomonas_1	6.16409e-05	2	0.496766	NA	0.496766	FALSE
Roseomonas_2	7.28226e-05	1	NA	NA	NA	FALSE
Roseomonas_gilardii_1	0.000275299	3	0.528886	NA	0.528886	FALSE
Rothia_MS_1	0.000236535	8	0.91105	NA	0.91105	FALSE
Rothia_mucilaginosa_1	0.00282292	56	0.686195	NA	0.686195	FALSE
Rubellimicrobium_1	7.35566e-05	2	0.657889	NA	0.657889	FALSE
Ruminococcus_1	0.000179699	2	0.541006	NA	0.541006	FALSE
Saccharimonadaceae_1	0.000189416	5	0.663024	NA	0.663024	FALSE
Saccharimonadaceae_2	0.000139595	5	0.630035	NA	0.630035	FALSE
Saccharimonadaceae_3	0.000179975	2	0.702653	NA	0.702653	FALSE
Saprospiraceae_1	0.000215672	3	0.361187	NA	0.361187	FALSE
Sinorhizobium_fredii_1	0.000115864	3	0.459337	NA	0.459337	FALSE
Sinorhizobium_fredii_2	6.12611e-05	3	0.268916	NA	0.268916	FALSE
Skermanella_aerolata_1	0.00019678	3	0.475412	NA	0.475412	FALSE
Solanaceae_MS_1	0.000255259	8	0.65135	NA	0.65135	FALSE
Solimonadaceae_1	0.000810529	9	0.645408	NA	0.645408	FALSE
Solirubrobacteraceae_1	0.000357912	1	NA	NA	NA	FALSE
Sphingobacterium_multivorum_1	0.000220882	3	0.51643	NA	0.51643	FALSE
Sphingobium_1	8.66558e-05	8	0.693187	NA	0.693187	FALSE
Sphingobium_2	4.02059e-05	3	0.53106	NA	0.53106	FALSE
Sphingobium_3	5.7631e-05	3	0.520307	NA	0.520307	FALSE
Sphingobium_4	0.000273088	4	0.636565	NA	0.636565	FALSE
Sphingobium_5	7.71356e-05	3	0.605414	NA	0.605414	FALSE
Sphingobium_6	0.000538553	16	0.777945	NA	0.777945	FALSE
Sphingobium_7	6.19699e-05	3	0.566863	NA	0.566863	FALSE
Sphingobium_amiense_1	0.000171935	4	0.550939	NA	0.550939	FALSE
Sphingobium_cloacae_1	0.000143848	5	0.527618	NA	0.527618	FALSE
Sphingobium_limneticum_1	0.00420709	27	0.548364	NA	0.548364	FALSE
Sphingobium_xenophagum_1	2.86787e-05	1	NA	NA	NA	FALSE
Sphingobium_yanoikuyae_1	6.62401e-05	5	0.668578	NA	0.668578	FALSE
Sphingobium_yanoikuyae_2	0.00107942	18	0.848668	NA	0.848668	FALSE
Sphingobium_yanoikuyae_3	0.000680206	29	0.827219	NA	0.827219	FALSE
Sphingobium_yanoikuyae_4	0.038821	64	0.779934	NA	0.779934	FALSE
Sphingobium_yanoikuyae_5	0.000423045	20	0.929062	NA	0.929062	FALSE
Sphingomonadaceae_MG_1	0.000394642	10	0.70077	NA	0.70077	FALSE
Sphingomonadaceae_MG_2	0.000470822	13	0.751354	NA	0.751354	FALSE
Sphingomonadaceae_MG_3	9.24952e-05	1	NA	NA	NA	FALSE
Sphingomonadaceae_MG_4	3.74875e-05	3	0.550916	NA	0.550916	FALSE
Sphingomonas_1	0.000257821	3	0.560119	NA	0.560119	FALSE
Sphingopyxis_1	7.1808e-05	2	0.377508	NA	0.377508	FALSE
Sphingopyxis_MS_1	0.000154571	2	0.464577	NA	0.464577	FALSE
Sphingorhabdus_rigui_1	0.000692358	5	0.264987	NA	0.264987	FALSE
Staphylococcus_aureus_1	0.000526769	10	0.647273	NA	0.647273	FALSE
Staphylococcus_auricularis_1	0.000804493	6	0.494524	NA	0.494524	FALSE
Staphylococcus_edaphicus_1	0.000257779	12	0.695022	NA	0.695022	FALSE
Staphylococcus_epidermidis_1	0.00225016	49	0.892293	NA	0.892293	FALSE
Staphylococcus_epidermidis_2	0.00248655	43	0.843228	NA	0.843228	FALSE
Staphylococcus_epidermidis_3	0.000262221	29	0.957981	NA	0.957981	FALSE
Staphylococcus_epidermidis_4	0.000328757	21	0.851885	NA	0.851885	FALSE
Staphylococcus_epidermidis_5	0.000387697	20	0.875585	NA	0.875585	FALSE
Staphylococcus_epidermidis_6	0.000266209	23	0.853059	NA	0.853059	FALSE
Staphylococcus_epidermidis_7	0.000437542	18	0.872253	NA	0.872253	FALSE
Staphylococcus_epidermidis_8	0.00113314	14	0.553818	NA	0.553818	FALSE
Staphylococcus_equorum_1	0.000498698	12	0.758869	NA	0.758869	FALSE
Staphylococcus_hominis_1	0.00593129	48	0.890041	NA	0.890041	FALSE
Staphylococcus_hominis_2	0.00516393	49	0.835514	NA	0.835514	FALSE
Staphylococcus_MS_1	0.000669967	15	0.676738	NA	0.676738	FALSE
Staphylococcus_MS_2	0.000447013	21	0.728817	NA	0.728817	FALSE
Staphylococcus_MS_3	0.000293313	33	0.930968	NA	0.930968	FALSE
Staphylococcus_saprophyticus_1	0.00066028	12	0.650302	NA	0.650302	FALSE
Stenotrophomonas_1	0.000760983	15	0.776619	NA	0.776619	FALSE
Stenotrophomonas_maltophilia_1	0.00147544	25	0.759562	NA	0.759562	FALSE
Stenotrophomonas_maltophilia_2	0.0107277	34	0.793414	NA	0.793414	FALSE
Stenotrophomonas_maltophilia_3	0.00734562	30	0.757042	NA	0.757042	FALSE
Stenotrophomonas_maltophilia_4	0.00121875	11	0.797533	NA	0.797533	FALSE
Stenotrophomonas_maltophilia_5	0.000472131	13	0.568199	NA	0.568199	FALSE
Stenotrophomonas_maltophilia_6	0.00473258	27	0.720634	NA	0.720634	FALSE
Stenotrophomonas_MS_1	0.000370304	11	0.67802	NA	0.67802	FALSE
Stenotrophomonas_rhizophila_1	0.000461086	8	0.5561	NA	0.5561	FALSE
Stenotrophomonas_rhizophila_2	0.000380505	10	0.715343	NA	0.715343	FALSE
Streptococcus_1	0.0370419	62	0.583468	NA	0.583468	FALSE
Streptococcus_2	0.0262865	64	0.737047	NA	0.737047	FALSE
Streptococcus_3	0.00110169	33	0.833104	NA	0.833104	FALSE
Streptococcus_4	0.002159	24	0.530379	NA	0.530379	FALSE
Streptococcus_5	0.00042047	54	0.999619	NA	0.999619	FALSE
Streptococcus_6	0.0026183	59	0.988537	NA	0.988537	FALSE
Streptococcus_7	0.000778633	38	0.704115	NA	0.704115	FALSE
Streptococcus_alactolyticus_1	0.00022614	3	0.591194	NA	0.591194	FALSE
Streptococcus_mitis_10	0.00113768	47	0.979144	NA	0.979144	FALSE
Streptococcus_mitis_11	0.000480693	14	0.306046	NA	0.306046	FALSE
Streptococcus_mitis_12	0.00010016	31	0.957089	NA	0.957089	FALSE
Streptococcus_mitis_13	0.0123891	60	0.947937	NA	0.947937	FALSE
Streptococcus_mitis_14	0.0070773	46	0.938361	NA	0.938361	FALSE
Streptococcus_mitis_1	0.000915599	11	0.538419	NA	0.538419	FALSE
Streptococcus_mitis_2	0.000629984	8	0.535338	NA	0.535338	FALSE
Streptococcus_mitis_3	0.00253795	9	0.456992	NA	0.456992	FALSE
Streptococcus_mitis_4	0.00328173	38	0.561292	NA	0.561292	FALSE
Streptococcus_mitis_5	0.00218222	49	0.925486	NA	0.925486	FALSE
Streptococcus_mitis_6	0.00654827	53	0.827742	NA	0.827742	FALSE
Streptococcus_mitis_7	0.00358651	49	0.734529	NA	0.734529	FALSE
Streptococcus_mitis_8	0.000294244	26	0.827076	NA	0.827076	FALSE
Streptococcus_mitis_9	0.000397551	42	0.988262	NA	0.988262	FALSE
Streptococcus_MS_10	0.00133641	36	0.74845	NA	0.74845	FALSE
Streptococcus_MS_11	0.00226679	56	0.96925	NA	0.96925	FALSE
Streptococcus_MS_12	0.00384953	46	0.833869	NA	0.833869	FALSE
Streptococcus_MS_13	0.00377289	36	0.71386	NA	0.71386	FALSE
Streptococcus_MS_14	0.000659707	8	0.722367	NA	0.722367	FALSE
Streptococcus_MS_15	0.00282834	59	0.871492	NA	0.871492	FALSE
Streptococcus_MS_16	0.00206342	27	0.72904	NA	0.72904	FALSE
Streptococcus_MS_17	0.000896135	37	0.539137	NA	0.539137	FALSE
Streptococcus_MS_18	0.000749889	6	0.544925	NA	0.544925	FALSE
Streptococcus_MS_1	0.000269719	11	0.865214	NA	0.865214	FALSE
Streptococcus_MS_2	0.000377452	5	0.606699	NA	0.606699	FALSE
Streptococcus_MS_3	0.0752481	64	0.669433	NA	0.669433	FALSE
Streptococcus_MS_4	0.000431782	17	0.598528	NA	0.598528	FALSE
Streptococcus_MS_5	0.000346284	8	0.595175	NA	0.595175	FALSE
Streptococcus_MS_6	0.00526654	60	0.560066	NA	0.560066	FALSE
Streptococcus_MS_7	0.00481318	20	0.517506	NA	0.517506	FALSE
Streptococcus_MS_8	0.00126157	49	0.935896	NA	0.935896	FALSE
Streptococcus_MS_9	0.00342231	55	0.943394	NA	0.943394	FALSE
Streptococcus_oralis_1	0.000327709	23	0.768552	NA	0.768552	FALSE
Streptococcus_parasanguinis_1	0.000608096	13	0.540512	NA	0.540512	FALSE
Streptococcus_parasanguinis_2	0.00114363	23	0.788138	NA	0.788138	FALSE
Streptococcus_parasanguinis_3	0.00201588	26	0.620179	NA	0.620179	FALSE
Streptococcus_peroris_1	0.0172301	59	0.237912	NA	0.237912	FALSE
Streptococcus_pneumoniae_1	0.000471351	43	0.970567	NA	0.970567	FALSE
Streptococcus_pneumoniae_2	0.00175613	8	0.707776	NA	0.707776	FALSE
Streptococcus_pseudopneumoniae_1	0.0100162	55	0.60211	NA	0.60211	FALSE
Streptococcus_salivarius_1	0.00429261	41	0.794289	NA	0.794289	FALSE
Streptococcus_salivarius_2	0.00484233	43	0.887284	NA	0.887284	FALSE
Streptococcus_salivarius_3	0.000973124	11	0.66384	NA	0.66384	FALSE
Streptococcus_salivarius_4	0.000567239	9	0.73538	NA	0.73538	FALSE
Streptococcus_salivarius_5	0.000943388	34	0.823639	NA	0.823639	FALSE
Streptococcus_salivarius_6	0.101979	64	0.695902	NA	0.695902	FALSE
Streptococcus_sanguinis_1	0.000850099	21	0.852886	NA	0.852886	FALSE
Streptococcus_sanguinis_2	0.000551746	11	0.723254	NA	0.723254	FALSE
Streptophyta_MS_1	0.000446048	10	0.391333	NA	0.391333	FALSE
Streptophyta_MS_2	0.000394198	12	0.849704	NA	0.849704	FALSE
Tabrizicola_1	0.000104474	3	0.568507	NA	0.568507	FALSE
Telmatospirillum_1	0.000147352	1	NA	NA	NA	FALSE
Thermomonas_1	0.000474184	9	0.31252	NA	0.31252	FALSE
Thermus_scotoductus_1	0.00107013	2	0.435893	NA	0.435893	FALSE
Turicibacter_sanguinis_1	0.000441878	6	0.740511	NA	0.740511	FALSE
Undibacterium_oligocarboniphilum_1	0.000174927	3	0.682619	NA	0.682619	FALSE
Veillonella_1	0.00107838	17	0.727288	NA	0.727288	FALSE
Veillonella_2	0.0026198	33	0.609456	NA	0.609456	FALSE
Veillonella_3	0.000548408	12	0.883268	NA	0.883268	FALSE
Veillonella_4	0.000529276	13	0.685578	NA	0.685578	FALSE
Veillonella_atypica_1	0.00573896	48	0.399359	NA	0.399359	FALSE
Veillonella_dispar_1	0.00829092	50	0.503722	NA	0.503722	FALSE
Veillonella_MS_1	0.00110671	24	0.682053	NA	0.682053	FALSE
Xanthobacter_autotrophicus_1	0.000140242	2	0.236245	NA	0.236245	FALSE
Xanthomonas_citri_1	0.000388125	9	0.81907	NA	0.81907	FALSE
Unknown_0	0.00263308	23	0.741622	NA	0.741622	FALSE
Unknown_100	0.000213411	5	0.695525	NA	0.695525	FALSE
Unknown_101	0.000257496	5	0.398721	NA	0.398721	FALSE
Unknown_102	0.00067693	4	0.648682	NA	0.648682	FALSE
Unknown_103	8.72454e-05	1	NA	NA	NA	FALSE
Unknown_104	0.000582053	4	0.594413	NA	0.594413	FALSE
Unknown_107	0.00065309	16	0.366195	NA	0.366195	FALSE
Unknown_108	0.000332098	1	NA	NA	NA	FALSE
Unknown_109	0.000194668	1	NA	NA	NA	FALSE
Unknown_10	0.000661412	16	0.832211	NA	0.832211	FALSE
Unknown_110	0.000343502	37	0.92107	NA	0.92107	FALSE
Unknown_111	0.00165416	22	0.432784	NA	0.432784	FALSE
Unknown_112	0.000297714	3	0.343321	NA	0.343321	FALSE
Unknown_113	0.00023766	2	0.446595	NA	0.446595	FALSE
Unknown_114	0.000215171	5	0.403024	NA	0.403024	FALSE
Unknown_115	0.000123425	3	0.377805	NA	0.377805	FALSE
Unknown_116	0.000268449	1	NA	NA	NA	FALSE
Unknown_118	0.000161492	1	NA	NA	NA	FALSE
Unknown_119	0.000263046	3	0.437536	NA	0.437536	FALSE
Unknown_120	0.000130208	1	NA	NA	NA	FALSE
Unknown_121	7.44048e-05	1	NA	NA	NA	FALSE
Unknown_122	0.000139399	2	0.454155	NA	0.454155	FALSE
Unknown_123	0.000109916	1	NA	NA	NA	FALSE
Unknown_124	0.000179561	2	0.456106	NA	0.456106	FALSE
Unknown_126	5.39895e-05	2	0.98712	NA	0.98712	FALSE
Unknown_127	0.00160576	16	0.520909	NA	0.520909	FALSE
Unknown_128	0.000376705	32	0.906621	NA	0.906621	FALSE
Unknown_129	0.000112947	1	NA	NA	NA	FALSE
Unknown_12	0.000142043	9	0.844073	NA	0.844073	FALSE
Unknown_130	5.73274e-05	1	NA	NA	NA	FALSE
Unknown_131	7.51354e-05	1	NA	NA	NA	FALSE
Unknown_132	0.000461947	2	0.32899	NA	0.32899	FALSE
Unknown_133	0.000149738	16	0.582515	NA	0.582515	FALSE
Unknown_134	8.01825e-05	2	0.554404	NA	0.554404	FALSE
Unknown_135	0.000148757	1	NA	NA	NA	FALSE
Unknown_137	8.58476e-05	1	NA	NA	NA	FALSE
Unknown_138	6.36303e-05	2	0.421881	NA	0.421881	FALSE
Unknown_139	9.67331e-05	1	NA	NA	NA	FALSE
Unknown_13	0.00628138	40	0.797062	NA	0.797062	FALSE
Unknown_140	0.000625643	6	0.264619	NA	0.264619	FALSE
Unknown_142	0.000429229	13	0.739713	NA	0.739713	FALSE
Unknown_14	0.000464832	12	0.825214	NA	0.825214	FALSE
Unknown_153	0.000346508	16	0.898305	NA	0.898305	FALSE
Unknown_155	0.000109469	1	NA	NA	NA	FALSE
Unknown_156	8.76887e-05	1	NA	NA	NA	FALSE
Unknown_157	0.000121007	1	NA	NA	NA	FALSE
Unknown_158	0.000423704	9	0.653365	NA	0.653365	FALSE
Unknown_159	0.000194939	2	0.272567	NA	0.272567	FALSE
Unknown_160	0.00472573	39	0.741507	NA	0.741507	FALSE
Unknown_164	0.00124191	19	0.780064	NA	0.780064	FALSE
Unknown_166	0.000200623	2	0.736498	NA	0.736498	FALSE
Unknown_167	0.000104843	1	NA	NA	NA	FALSE
Unknown_168	0.000916892	6	0.41336	NA	0.41336	FALSE
Unknown_16	0.00145436	13	0.810435	NA	0.810435	FALSE
Unknown_170	0.00082198	13	0.755228	NA	0.755228	FALSE
Unknown_171	0.000358466	1	NA	NA	NA	FALSE
Unknown_172	0.000169523	1	NA	NA	NA	FALSE
Unknown_173	0.000285692	2	0.542736	NA	0.542736	FALSE
Unknown_174	0.00159123	5	0.524169	NA	0.524169	FALSE
Unknown_175	6.92807e-05	1	NA	NA	NA	FALSE
Unknown_21	0.000469824	10	0.797508	NA	0.797508	FALSE
Unknown_24	0.000401144	12	0.812154	NA	0.812154	FALSE
Unknown_27	0.000129072	13	0.896926	NA	0.896926	FALSE
Unknown_2	0.000915318	16	0.773004	NA	0.773004	FALSE
Unknown_30	0.00108195	18	0.816116	NA	0.816116	FALSE
Unknown_34	8.6473e-05	11	0.848871	NA	0.848871	FALSE
Unknown_35	0.000881085	31	0.830797	NA	0.830797	FALSE
Unknown_37	0.000181841	11	0.837802	NA	0.837802	FALSE
Unknown_38	0.000523732	9	0.821139	NA	0.821139	FALSE
Unknown_3	0.00157001	18	0.795186	NA	0.795186	FALSE
Unknown_48	0.000194624	10	0.868562	NA	0.868562	FALSE
Unknown_49	0.000153228	13	0.934768	NA	0.934768	FALSE
Unknown_4	0.00269982	23	0.55673	NA	0.55673	FALSE
Unknown_50	0.000206941	12	0.836492	NA	0.836492	FALSE
Unknown_54	4.27866e-05	20	0.765796	NA	0.765796	FALSE
Unknown_55	0.00013859	1	NA	NA	NA	FALSE
Unknown_56	0.000263132	1	NA	NA	NA	FALSE
Unknown_57	4.94501e-05	18	0.969561	NA	0.969561	FALSE
Unknown_58	0.00184404	49	0.975991	NA	0.975991	FALSE
Unknown_59	0.000160153	1	NA	NA	NA	FALSE
Unknown_61	0.000347117	12	0.632486	NA	0.632486	FALSE
Unknown_62	0.000488561	64	0.999999	NA	0.999999	FALSE
Unknown_63	0.000354043	3	0.445272	NA	0.445272	FALSE
Unknown_64	0.000273662	3	0.531901	NA	0.531901	FALSE
Unknown_65	0.00024806	1	NA	NA	NA	FALSE
Unknown_66	0.000340394	35	0.981838	NA	0.981838	FALSE
Unknown_67	0.000244292	41	0.977312	NA	0.977312	FALSE
Unknown_68	0.000282883	36	0.984508	NA	0.984508	FALSE
Unknown_70	0.000132809	2	0.398901	NA	0.398901	FALSE
Unknown_72	0.000330523	5	0.962795	NA	0.962795	FALSE
Unknown_74	0.00114267	57	0.970548	NA	0.970548	FALSE
Unknown_75	0.000343827	35	0.916185	NA	0.916185	FALSE
Unknown_76	0.000347177	47	0.994374	NA	0.994374	FALSE
Unknown_77	0.00256401	60	0.969747	NA	0.969747	FALSE
Unknown_79	0.00122086	12	0.484517	NA	0.484517	FALSE
Unknown_80	0.000317868	3	0.300328	NA	0.300328	FALSE
Unknown_81	7.70029e-05	3	0.591997	NA	0.591997	FALSE
Unknown_83	0.000928217	14	0.64258	NA	0.64258	FALSE
Unknown_84	0.00161648	14	0.716443	NA	0.716443	FALSE
Unknown_85	0.0011234	53	0.965383	NA	0.965383	FALSE
Unknown_86	0.000276584	2	0.258936	NA	0.258936	FALSE
Unknown_90	0.000112293	2	0.513009	NA	0.513009	FALSE
Unknown_91	0.00020574	2	0.35164	NA	0.35164	FALSE
Unknown_93	0.000310466	8	0.938515	NA	0.938515	FALSE
Unknown_95	0.000264127	4	0.715938	NA	0.715938	FALSE
Unknown_96	0.000323368	4	0.598396	NA	0.598396	FALSE
Unknown_97	0.00021506	1	NA	NA	NA	FALSE
Unknown_98	0.000378647	2	0.561636	NA	0.561636	FALSE
Unknown_99	0.00043276	4	0.41721	NA	0.41721	FALSE
