# Supplementary material for: Human milk microbiome is shaped by breastfeeding practices
Source: Front Microbiol. 2022 Sep 8;13:885588. doi: 10.3389/fmicb.2022.885588 (PMC9493375; doi:10.3389/fmicb.2022.885588)
Supplement: Supplementary File 3 — Main factors were projected onto an unconstrained ordination diagram (NMDS), and each variable regression was independently tested by Monte Carlo permutation (envfit function from R package Vegan). The goodness of fit obtained is described in the table. [file Table_3.XLSX]

## Sheet: Sheet1
	r2	Pr(>r)
Breastfeeding Practices + Lactation Stage	0.1906	0.009901	**
Lactation Stage	0.1696	0.009901	**
Breastfeeding Practices	0.0065	0.623762
