# Supplementary material for: Human milk microbiome is shaped by breastfeeding practices
Source: Front Microbiol. 2022 Sep 8;13:885588. doi: 10.3389/fmicb.2022.885588 (PMC9493375; doi:10.3389/fmicb.2022.885588)
Supplement: Supplementary File 4 — The indices Chao 1, Shannon, and Observed used to estimate alpha diversity identified differences between early and late lactation for EBF and non-EBF mothers. Alpha-diversity indices were not significantly different in Shannon (t-test, p > 0.05) across the four groups. Differences in alpha diversity using Chao 1 were significant between early non-EBF and late EBF (FDR = 0.01) and between early EBF and late EBF (FDR = 0.04) groups, and using Observed, there were significant differences between early EBF and late EBF (FDR = 0.002), early non-EBF and late EBF (FDR = 0.005), and late EBF and late non-EBF (FDR = 0.08). [file Table_4.XLSX]

## Sheet: Sheet
alphaDiv_Index	comparison	TestType	pVal	fdr	Stat	intConf1	intConf2
Chao1	Early_Non_exclusive_VS_Late_Exclusive	Mann-Whitney	0.002357	0.01414	-30	-60	-14
Chao1	Early_Non_exclusive_VS_Early_Exclusive	Mann-Whitney	0.9486	0.9486	1.9	-18	24
Chao1	Early_Exclusive_VS_Late_Exclusive	Mann-Whitney	0.01321	0.03962	-32	-57	-7.6
Chao1	Early_Non_exclusive_VS_Late_Non_exclusive	Mann-Whitney	0.1278	0.2521	-17	-42	5.3
Chao1	Early_Exclusive_VS_Late_Non_exclusive	Mann-Whitney	0.1681	0.2521	-15	-41	7
Chao1	Late_Exclusive_VS_Late_Non_exclusive	Mann-Whitney	0.248	0.2976	18	-12	43
Observed	Early_Non_exclusive_VS_Early_Exclusive	Mann-Whitney	0.8442	0.8442	-2.1	-20	16
Observed	Early_Exclusive_VS_Late_Exclusive	Mann-Whitney	0.0002991	0.001794	-36	-54	-18
Observed	Early_Non_exclusive_VS_Late_Non_exclusive	Mann-Whitney	0.2335	0.2802	-10	-33	8
Observed	Early_Non_exclusive_VS_Late_Exclusive	Mann-Whitney	0.001723	0.00517	-34	-52	-13
Observed	Early_Exclusive_VS_Late_Non_exclusive	Mann-Whitney	0.08908	0.1336	-12	-33	3
Observed	Late_Exclusive_VS_Late_Non_exclusive	Mann-Whitney	0.04063	0.08126	22	1	42
Shannon	Early_Non_exclusive_VS_Early_Exclusive	tTest	0.8105	0.8105	0.24	-0.23	0.29
Shannon	Early_Non_exclusive_VS_Late_Exclusive	tTest	0.1329	0.4418	-1.5	-0.7	0.097
Shannon	Early_Non_exclusive_VS_Late_Non_exclusive	tTest	0.428	0.6042	-0.8	-0.48	0.21
Shannon	Early_Exclusive_VS_Late_Exclusive	tTest	0.1473	0.4418	-1.5	-0.64	0.1
Shannon	Early_Exclusive_VS_Late_Non_exclusive	tTest	0.5035	0.6042	-0.68	-0.42	0.21
Shannon	Late_Exclusive_VS_Late_Non_exclusive	tTest	0.4187	0.6042	0.82	-0.24	0.57
